# Supplementary material for: Impact of Plasma-Activated Water Treatment on Quality and Shelf-Life of Fresh Spinach Leaves Evaluated by Comprehensive Metabolomic Analysis
Source: Foods. 2021 Dec 9;10(12):3067. doi: 10.3390/foods10123067 (PMC8702185; doi:10.3390/foods10123067)
Supplement: Supplementary file 1 [file foods-10-03067-s001.zip]

Archive with 1 entries (1 files):
- foods-1456290-supplementary.pdf
